# Supplementary material for: Antenatal Physical Activity Interventions and Pregnancy Outcomes: A Systematic Review and Meta‐Analysis With a Focus on Trial Quality
Source: BJOG. 2025 Feb 3;132(6):709–23. doi: 10.1111/1471-0528.18084 (PMC11969922; doi:10.1111/1471-0528.18084)
Supplement: Supplementary file 1 — Figure S1. Search strategy for Ovid MEDLINE database. Figure S2. Effect of intervention and risk of bias on maternal and infant outcomes. [file BJO-132-709-s001.zip]

Archive with 3 entries (3 files):
- BJO18084-sup-0001-Fig S1 search strategy.docx
- BJO18084-sup-0003-Supplementary Figure 2.pdf
- Fig S1-S2.docx
